# Supplementary material for: Accuracy and reliability of novel semi-automated two-dimensional layer specific speckle tracking software for quantifying left ventricular volumes and function
Source: PLoS One. 2019 Aug 30;14(8):e0221204. doi: 10.1371/journal.pone.0221204 (PMC6716624; doi:10.1371/journal.pone.0221204)
Supplement: S1 Dataset — (XLSX) [file pone.0221204.s004.xlsx]

## Sheet: Sheet1
CMR No	Age	Sex	height	Weight	BSA	Clinical diagnosis	CD	frame rate	image quality	EDBI EF	IQ EF1	EBDI GLS	IQ GLS1	HR	SBP	DBP	LVEDVseg	LVESVseg	LVEFseg	LVEDVft	LVESVft	LVEFft	GLSft	LVEDVnend	ab dif EDVnend	mean EDVnend	CV EDVnend	LVESVnend	ab dif ESVnend	mean ESVnend	CV ESVnend	LVEFnend	ab dif EFnend	mean EFnend	CV EFnend	Boundary1	ab dif EDVnendFT	mean EDVnendFT	CV EDVnendFT	ab dif ESVnendFT	mean ESVnendFT	CV ESVnendFT	ab dif EFnendFT	mean EFnendFT	CV EFnendFT	GLSnend	ab dif GLSnend	mean GLSnend	CV GLSnend
17-008	70	male	171	67	1.78	DCMP	DCMP		so so	10	fair	15	fair	72	129	61	307	251	18.2	275.8	217	21.3	8.29	238	68.9	273	25.3	181	70.1	216	32.5	24	5.81	21.1	27.5		37.7	257	14.7	36.1	199	18.2	2.73	22.7	12	8.18	0.11	8.24	1.3
17-009	82	female	147	49	1.41	AFib, LA mass	AFib		poor	7	poor	11	poor	68	116	70	73	34	54.8	61.8	34.3	44.5	13.12	48	25	60.5	41.3	26.2	7.84	30.1	26.1	45.5	9.31	50.1	18.6		13.8	54.9	25.2	8.14	30.2	26.9	0.99	45	2.19	12.4	0.72	12.8	5.62
17-010	80	male	166	70	1.8	AP, P/S PCI	IHD		so so	12	good	18	good	64	166	72	134	68	49.3	154.4	92.2	40.3	10.09	116	17.7	125	14.2	58.2	9.8	63.1	15.5	49.9	0.69	49.6	1.39		38.1	135	28.2	34	75.2	45.2	9.66	45.1	21.4	13.9	3.85	12	32
17-011	41	female	166.6	56.8	1.62	Familial DCMP	DCMP		so so	9	poor	14	fair	45	114	66	211	121	42.2	206.8	118.7	42.6	14.41	166	45.2	188	24	106	15.4	113	13.6	36.3	5.89	39.2	15		41	186	22	13.1	112	11.7	6.32	39.4	16	14.3	0.14	14.3	0.97
17-012	61	female	142	64.9	1.6	Cardiac Sarcoidosis	Secondary CM		poor	6	poor	9	poor	68	128	69	76	42	44.7	86.2	48.8	43.4	13.09	80.7	4.72	78.4	6.02	39.9	2.12	40.9	5.18	50.6	5.86	47.7	12.3		5.48	83.5	6.57	8.92	44.3	20.1	7.21	47	15.3	15.3	2.17	14.2	15.3
17-013	58	male	182	82	2.04	Tachycardia CM	Secondary CM		good	11	fair	17	good	63	97	81	286	215	24.8	315.8	231.2	26.8	8.12	223	62.5	255	24.5	156	59.5	185	32.1	30.4	5.58	27.6	20.2		92.3	270	34.2	75.7	193	39.1	3.62	28.6	12.7	8.94	0.82	8.53	9.61
17-014	79	male	168	58	1.65	ICM	ICM		so so	10	fair	15	fair	72	89	52	460	413	10.2	459.9	405.7	11.8	3.6	270	190	365	51.9	247	166	330	50.1	8.51	1.7	9.37	18.2		189	365	51.9	158	327	48.5	3.27	10.1	32.2	2.58	1.02	3.09	33
17-015	52	female	164	47	1.46	Tachycardia CM	Secondary CM		so so	11	fair	15	fair	60	109	65	111	81	27	121.2	81.1	33.1	11.5	101	9.59	106	9.02	66	15	73.5	20.3	34.9	7.85	30.9	25.3		19.8	111	17.8	15.1	73.6	20.5	1.79	34	5.26	10.3	1.25	10.9	11.5
17-016	84	male	173	73.5	1.88	AS	VHD		good	12	good	18	good	53	128	58	151	67	55.6	193.4	101.6	47.5	12.88	140	11.5	145	7.89	54.1	12.9	60.5	21.4	61.3	5.62	58.4	9.62		53.9	166	32.4	47.5	77.8	61.1	13.8	54.4	25.4	15	2.1	13.9	15.1
17-017	88	female	139	45	1.32	PMI	ICM		poor	7	poor	11	poor	66	127	61	104	68	35.6	103.8	59.7	42.5	14.87	61.2	42.8	82.6	51.8	36.9	31.1	52.4	59.4	39.8	4.24	37.7	11.3		42.6	82.5	51.6	22.8	48.3	47.3	2.67	41.2	6.48	11.1	3.76	13	29
17-018	80	female	142	41	1.27	AS	VHD		so so	11	fair	17	good	60	168	80	83	39	51.8	102.6	67.2	34.5	10.2	114	31.4	98.7	31.8	77.5	38.5	58.2	66.1	32.3	19.5	42.1	46.4		11.8	109	10.9	10.3	72.3	14.2	2.2	33.4	6.6	13.5	2.88	11.6	24.7
17-019	63	female	153	45	1.38	DCMP, AFib	DCMP		good	12	good	18	good	59	128	73	292	256	12.3	279.3	235.2	15.8	2.48	160	132	226	58.5	135	121	195	62	15.6	3.29	14	23.5		119	220	54.4	100	185	54.2	0.17	15.7	1.09	3.56	1.08	3.02	35.7
17-020	87	male	150	42	1.32	AFib	AFib		so so	11	fair	17	good	114	123	70	108	80	25.9	99.9	70.1	29.8	8.33	90.3	17.7	99.2	17.8	53.5	26.5	66.8	39.6	40.7	14.8	33.3	44.4		9.57	95.1	10.1	16.6	61.8	26.8	10.9	35.3	30.9	10.3	2.01	9.34	21.5
17-021	71	male	162	53	1.54	LV aneurysm susp	IHD		poor	10	fair	15	fair	72	149	70	83	29	65.1	85.7	44.5	48.1	12.11	65.7	17.3	74.3	23.3	21.8	7.17	25.4	28.2	66.8	1.72	65.9	2.6		20	75.7	26.4	22.7	33.2	68.4	18.7	57.4	32.6	16.3	4.16	14.2	29.3
17-022	65	female	92	38	0.99	Pulmonary embolism	PH		so so	9	poor	13	fair	56	165	65	157	56	64.3	144.8	59.7	58.8	19.18	93	64	125	51.2	36.8	19.2	46.4	41.3	60.4	3.95	62.4	6.34		51.8	119	43.6	22.9	48.3	47.4	1.61	59.6	2.7	19	0.13	19.1	0.7
17-023	16	male	168	66	1.75	Familial DCMP susp	DCMP		poor	10	fair	16	good	45	133	72	190	99	47.9	205	115.5	43.7	15.32	137	53.2	163	32.6	73.8	25.2	86.4	29.2	46.1	1.82	47	3.88		68.2	171	39.9	41.7	94.6	44.1	2.41	44.9	5.38	14.4	0.96	14.8	6.49
17-024	49	female	163	63	1.69	Cardiac sarcoidosis susp	Secondary CM		poor	7	poor	11	poor	70	101	55	197	105	46.7	178.9	103.9	41.9	16.58	106	91.2	151	60.3	69.1	35.9	87	41.2	34.7	12	40.7	29.5		73.1	142	51.4	34.8	86.5	40.2	7.24	38.3	18.9	12.7	3.86	14.7	26.3
17-025	75	male	167	66	1.75	ICM, CKD	ICM		so so	10	fair	15	fair	72			219	171	21.9	245.1	190.3	22.4	6.2	173	45.7	196	23.3	123	48.1	147	32.7	29.1	7.19	25.5	28.2		71.8	209	34.3	67.4	157	43.1	6.75	25.7	26.2	6.81	0.61	6.51	9.43
17-026	73	female	154	54.6	1.53	Adriamycin CM susp	Secondary CM		poor	9	poor	12	poor	51	117	66	110	50	54.5	110.5	54.1	51	17.4	80.5	29.5	95.2	31	33.1	16.9	41.6	40.6	58.8	4.28	56.7	7.56		30	95.5	31.4	21	43.6	48.1	7.79	54.9	14.2	18.6	1.22	18	6.79
17-027	64	male	168	106	2.22	Cor triatriatum, AFib	AFib		poor	4	poor	6	poor	109	130	85	164	101	38.4	156	117.8	24.5	6.45	158	5.9	161	3.66	126	25.4	114	22.4	20	18.4	29.2	62.9		2.1	157	1.34	8.62	122	7.06	4.45	22.3	20	6.15	0.3	6.3	4.82
17-028	81	female	149	42	1.32	HHD, Secondary CM	Secondary CM		so so	12	good	18	good	75	165	51	210	141	32.9	235.1	154.7	34.2	8.72	130	79.9	170	47	79.3	61.7	110	56	39.1	6.2	36	17.2		105	183	57.5	75.4	117	64.5	4.86	36.6	13.3	9.67	0.95	9.2	10.3
17-029	70	male	157	43	1.37	LV dysfunction, CRF on HD	Secondary CM		so so	10	fair	16	good	51	165	78	246	172	30.1	257.4	184.9	28.2	6.77	181	64.7	214	30.3	128	44.2	150	29.5	29.5	0.6	29.8	2.01		76.1	219	34.7	57.1	156	36.5	1.32	28.8	4.57	9.75	2.98	8.26	36
17-030	66	male	177	83	2.02	AP	IHD		poor	8	poor	12	poor	70			127	66	52.8	116.7	69.4	40.5	12.98	88.4	38.6	108	35.8	50	16	58	27.7	43.5	9.24	48.1	19.2		28.3	103	27.6	19.4	59.7	32.6	2.98	42	7.1	12.4	0.6	12.7	4.76
17-031	61	male	161	54	1.55	HHD, Secondary CM	Secondary CM		good	12	good	18	good	56	156	63	222	132	38.7	293.6	170.2	42	12.93	169	52.6	196	26.9	97.2	34.8	115	30.3	42.6	3.86	40.7	9.5		124	231	53.7	73	134	54.6	0.57	42.3	1.35	11.6	1.34	12.3	10.9
17-032	68	male	162	67	1.74	AS	VHD		so so	10	fair	15	fair	60			223	145	35	225.9	150.4	33.4	9.27	151	71.7	187	38.3	93.5	51.5	119	43.1	38.2	3.21	36.6	8.79		74.6	189	39.5	56.9	122	46.6	4.77	35.8	13.3	12.7	3.46	11	31.5
17-033	79	male	157	57	1.58	MVP, AFib	VHD		poor	8	poor	11	poor	66	91	62	113	70	38.9	136.5	80.1	41.3	10.55	96	17	105	16.3	50.8	19.2	60.4	31.8	47.1	8.17	43	19		40.5	116	34.8	29.3	65.4	44.8	5.79	44.2	13.1	11.3	0.71	10.9	6.47
17-034	79	male	159	52	1.52	CRF on HD. functional MR	VHD		so so	11	fair	17	good	51	169	66	263	122	53.6	266.1	129.2	51.4	15.14	193	69.9	228	30.6	100	21.7	111	19.5	48.1	5.55	50.8	10.9		73	230	31.8	28.9	115	25.2	3.38	49.8	6.8	14.1	1.06	14.6	7.26
17-035	60	male	171	60	1.69	HOCM	HCM		so so	9	poor	14	fair	55	194	90	143	54	62.9	140.4	76.1	45.8	11.56	106	37.4	124	30.1	53.7	0.29	53.9	0.54	49.1	13.8	56	24.6		34.8	123	28.3	22.4	64.9	34.5	3.33	47.5	7.02	12.8	1.25	12.2	10.3
17-036	84	male	156	52	1.5	CHF, HHD	Secondary CM		poor	8	poor	12	poor	56	158	68	124	76	38.7	108.4	74.9	30.9	7.14	144	20.5	134	15.3	84.4	8.39	80.2	10.5	41.6	2.88	40.1	7.17		36.1	126	28.5	9.49	79.6	11.9	10.7	36.2	29.5	12.9	5.77	10	57.6
17-037	62	female	156	64	1.67	Cardiac sarcoidosis susp	Secondary CM		good	12	good	18	good	67	126	83	308	242	21.8	319.4	247.6	22.5	9.05	219	89.3	263	33.9	152	89.9	197	45.7	30.5	8.71	26.1	33.4		101	269	37.4	95.5	200	47.8	7.98	26.5	30.2	10.2	1.19	9.65	12.4
17-038	77	female	149	46	1.38	MSr, As, AFib	VHD		poor	5	poor	9	poor	92	110	75	69	36	46.4	75.2	43.3	42.4	14.13	59.9	9.06	64.5	14	33.1	2.88	34.6	8.33	44.7	1.63	45.6	3.58		15.3	67.6	22.6	10.2	38.2	26.6	2.32	43.6	5.33	11.2	2.95	12.7	23.3
17-039	87	female	150	52	1.47	ICM	ICM		so so	10	fair	16	good	48	114	60	232	196	15.1	221.2	173.5	21.6	6.87	170	61.9	201	30.8	136	60.5	166	36.5	20.3	5.25	17.7	29.6		51.1	196	26.1	38	155	24.6	1.23	21	5.85	8.08	1.21	7.48	16.2
17-040	77	male	156	58	1.59	P/S CABG, MV repair	VHD		so so	11	fair	16	good	89	150	71	94	56	40.4					90.2	3.79	92.1	4.11	47.9	8.08	52	15.5	46.9	6.45	43.7	14.8											13.3
17-041	41	male	160	62	1.66	Apical HCM susp	HCM		poor	6	poor	9	poor	62	107	60	96	34	63.5					67.3	28.7	81.6	35.2	31.4	2.64	32.7	8.09	53.4	10.1	58.5	17.3											12
17-042	75	male	159	46	1.43	AR, CRF on HD	VHD		good	12	good	18	good	62	107	60	235	107	54.5	254.6	116.2	54.4	15.07	161	74.1	198	37.5	72.5	34.5	89.8	38.4	54.9	0.45	54.7	0.82		93.7	208	45.1	43.7	94.4	46.3	0.56	54.6	1.02	16.5	1.42	15.8	8.98
17-043	87	female	155	53	1.51	Secondary CM	Secondary CM		good	12	good	18	good	72	121	63	216	143	33.8	219.7	141.8	35.5	12.23	162	54.5	189	28.9	111	32.4	127	25.5	31.5	2.3	32.6	7.03		58.2	191	30.5	31.2	126	24.7	3.96	33.5	11.8	10	2.21	11.1	19.8
17-044	86	male	172	66	1.78	AFib, HT	AFib		so so	9	poor	14	fair	62	104	60	133	75	43.6	120.5	81.7	32.2	8.67	122	11.4	127	8.93	87.4	12.4	81.2	15.3	28.1	15.5	35.9	43.1		1.13	121	0.93	5.7	84.6	6.75	4.06	30.2	13.5	8.36	0.41	8.47	4.84
17-045	91	female	141.3	57.7	1.5	Severe AS, CHF	Secondary CM		so so	8	poor	13	fair	68	115	48	166	68	59.6	173.2	91.04	47.4	15.21	112	54.1	139	38.9	60.1	7.92	64	12.4	46.3	13.3	53	25.2		61.3	143	43	31	75.6	41	1.12	46.9	2.4	13.2	1.97	14.2	13.8
17-046	61	female	155	41	1.33	Ampulla CM	Secondary CM		good	11	fair	17	good	60	105	63	105	60	42.9	112.3	64.1	42.9	11.49	72.8	32.2	88.9	36.2	41.5	18.5	50.8	36.5	43.1	0.24	43	0.57		39.5	92.6	42.7	22.6	52.8	42.8	0.18	43	0.42	11.3	0.72	11.1	6.44
17-047	57	female	161	60	1.64	MVP	VHD		poor	8	poor	11	poor	66	131	62	105	46	56.2	119.5	59	50.6	18.68	70.3	34.7	87.7	39.6	28.6	17.4	37.3	46.5	59.3	3.09	57.7	5.35		49.2	94.9	51.8	30.4	43.8	69.3	8.65	55	15.7	14	4.65	16.4	28.5
17-048	76	female	147	45	1.36	MS	VHD		so so	10	fair	15	fair	60	141	79	124	67	46.8	111.8	75.5	32.5	11.89	66.5	57.5	95.2	60.4	35.7	31.3	51.3	61	46.4	0.41	46.6	0.89		45.3	89.1	50.8	39.8	55.6	71.7	13.9	39.4	35.2	11.9	0.02	11.9	0.14
17-049	56	female	161	57	1.6	Cardiac Sarcoidosis susp	Secondary CM		poor	8	poor	11	poor	79	109	73	160	104	35	168.4	96.4	42.8	12.04	112	47.9	136	35.2	62.8	41.2	83.4	49.4	44	8.96	39.5	22.7		56.3	140	40.2	33.6	79.6	42.2	1.21	43.4	2.79	11.1	0.96	11.6	8.33
17-050	73	male	165	68	1.77	biventricular dysfunction	DCMP		good	12	good	18	good	83	157	105	149	134	10.1	152.5	118.5	22.3	3.31	89.4	59.6	119	50	71.8	62.2	103	60.4	19.6	9.57	14.9	64.5		63.1	121	52.2	46.7	95.2	49	2.65	21	12.7	5.1	1.79	4.21	42.6
17-051	62	female	158.7	60.3	1.63	Cardiac Sarcoidosis	Secondary CM		so so	8	poor	12	poor	68	146	79	132	80	38.6	152.7	88.2	42.2	12.19	67.7	64.3	99.9	64.4	34.6	45.4	57.3	79.2	48.9	10.3	43.8	23.4		85	110	77.1	53.6	61.4	87.3	6.65	45.6	14.6	15.8	3.62	14	25.9
17-052	74	male	162	53.8	1.56	CHF	others		so so	11	fair	16	good	86	122	81	94	69	25.5	90.8	69	24	6.04	51.9	42.1	73	57.7	30.9	38.1	50	76.2	40.4	14.9	33	45.1		38.9	71.4	54.5	38.1	50	76.2	16.4	32.2	50.9	7.3	1.26	6.67	18.9
17-053	68	male	170	49.6	1.53	Cardiac Sarcoidosis susp	Secondary CM		good	10	fair	15	fair	68	95	57	258	219	15.1	246.1	199.9	18.8	6.79	199	59.3	228	26	135	84.4	177	47.8	32.3	17.1	23.7	72.4		47.4	222	21.3	65.3	167	39.1	13.5	25.5	52.9	9.33	2.54	8.06	31.5
17-054	31	female	159	80	1.88	Cardiac Sarcoidosis susp	Secondary CM		so so	10	fair	15	fair	83	103	81	326	261	23	318.5	236.5	25.7	8.56	204	122	265	46	143	118	202	58.5	30	7.01	26.5	26.4		114	261	43.8	93.7	190	49.4	4.27	27.9	15.3	7.55	1.01	8.05	12.6
17-055	68	male	161	68	1.74	LV dysfunction	others		good	12	good	18	good	60	162	84	302	245	18.9	327.8	260.3	20.6	6.71	173	129	237	54.4	128	117	186	62.9	26.1	7.2	22.5	32		155	250	61.9	132	194	68.3	5.48	23.3	23.5	7.33	0.62	7.02	8.83
17-056	88	female	156	56	1.56	PH (PAPH, Nice type 1)	PH		good	12	good	18	good	60	133	64	156	49	68.6	149.2	57.5	61.5	21.48	97	59	127	46.6	27.7	21.3	38.4	55.4	71.4	2.84	70	4.05		52.2	123	42.4	29.8	42.6	69.9	9.97	66.4	15	22.1	0.57	21.8	2.62
17-057	50	female	153	85	1.9	PH	PH		poor	7	poor	10	poor	97	109	68	93	31	66.7	95.9	46.2	51.8	16.12	53.5	39.5	73.3	53.9	22.8	8.21	26.9	30.5	57.4	9.24	62	14.9		42.4	74.7	56.7	23.4	34.5	67.9	5.6	54.6	10.2	11.8	4.31	14	30.9
18-001	85	male	167	51.2	1.54	IE, MV perforation	others		good	12	good	18	good	88	149	70	162	102	37	167.4	97.3	41.9	12.49	130	32	146	21.9	61.8	40.2	81.9	49	52.4	15.4	44.7	34.5		37.4	149	25.2	35.5	79.6	44.6	10.6	47.2	22.4	11.5	0.98	12	8.17
18-002	53	female	147	74	1.74	HCM	HCM		poor	8	poor	13	fair	73	150	87	107	44	58.9					99	7.97	103	7.74	52.5	8.53	48.3	17.7	47	11.9	52.9	22.5											8.27
18-003	70	female	158	74	1.8	ICM	ICM		poor	7	poor	10	poor	68	88	53	281	262	6.76	287.5	255.5	11.1	3.17	181	100	231	43.3	157	105	209	50.4	13.5	6.73	10.1	66.5		107	234	45.5	99	206	48	2.36	12.3	19.2	5.37	2.2	4.27	51.5
18-004	91	female	142	50.5	1.41	CHF, ICM	ICM		so so	10	fair	15	fair	65	121	62	128	83	35.2	99.3	71.7	27.8	2.94	114	14.2	121	11.8	81.2	1.76	82.1	2.14	28.6	6.56	31.9	20.6		14.5	107	13.6	9.54	76.5	12.5	0.8	28.2	2.85	5.6	2.95	4.42	66.9
18-005	67	male	155	60	1.61	DCMP	DCMP		good	11	fair	17	good	56	110	57	253	208	17.8	282.9	226.3	20	7.11	155	98.1	204	48.1	114	93.8	161	58.2	26.3	8.49	22	38.5		128	219	58.4	112	170	65.8	6.27	23.1	27.1	8.67	1.56	7.89	19.8
18-006	65	male	162	49	1.48	CRF on HD, IHD susp	ICM		so so	12	good	18	good	64	160	71	172	98	42.4	164.1	86.7	47.2	11.36	155	17.3	163	10.6	85.7	12.3	91.8	13.4	44.6	2.2	43.5	5.05		9.37	159	5.88	1.05	86.2	1.21	2.52	45.9	5.5	12.6	1.22	12	10.2
18-007	59	male	169	60.4	1.68	LV noncompaction	DCMP		so so	10	fair	15	fair	69	149	90	176	98	44.3	152	86	43.4	9.88	103	73.5	139	52.8	59	39	78.5	49.6	42.4	1.92	43.4	4.43		49.5	127	38.9	27	72.5	37.2	1.02	42.9	2.38	12.1	2.96	11.4	26
18-008	57	male	169	83.7	1.98	Secondary CM	Secondary CM		so so	10	fair	14	fair	50	142	90	163	115	29.4	217.9	157.9	27.5	8.74	186	22.5	174	12.9	117	1.84	116	1.59	37	7.57	33.2	22.8		32.4	202	16.1	41.1	137	29.9	9.48	32.3	29.4	10.5	1.79	9.64	18.6
18-009	70	male	174	47	1.51	Cardiac amyloidosis susp	Secondary CM		good	12	good	18	good	110	180	98	76	42	44.7	62.1	38.7	37.7	6.86	73	2.99	74.5	4.01	47.8	5.84	44.9	13	34.5	10.3	39.6	25.9		10.9	67.6	16.2	9.14	43.3	21.1	3.2	36.1	8.87	9.76	2.9	8.31	34.9
18-010	32	male	180	76	1.95	Aborted CPA	CPA survivor		so so	12	good	18	good	79	111	63	118	63	46.6	111.5	59.9	46.3	10.68	85.1	32.9	102	32.4	41.4	21.6	52.2	41.5	51.4	4.79	49	9.77		26.4	98.3	26.9	18.5	50.6	36.6	5.12	48.8	10.5	11.4	0.7	11	6.35
18-011	53	female	170	73	1.86	DCMP, Biventricular thrombi	DCMP		so so	12	good	16	good	94	106	85	284	248	12.3	291.5	260.1	10.8	3.88	137	147	211	69.5	121	127	185	68.8	11.9	0.4	12.1	3.28		154	214	71.8	139	191	72.9	1.15	11.3	10.2	3.76	0.12	3.82	3.2
18-012	75	male	160	53	1.53	ICM	ICM		so so	10	fair	15	fair	66	102	62	128	110	14.1					149	20.7	138	15	109	1.39	109	1.27	27	12.9	20.5	62.9											6.79
18-013	85	female	145	40	1.27	ICM susp	ICM		good	11	fair	17	good	54	111	47	196	134	16.3	210.1	150.8	28.2	7.06	129	67.1	162	41.3	93.8	40.2	114	35.3	27.2	10.9	21.8	50		81.2	169	47.9	57	122	46.6	1.01	27.7	3.65	8.48	1.42	7.77	18.2
18-014	80	female	146	46	1.37	CTEPH	PH		so so	12	good	18	good	84	143	87	88	38	58	111.3	51.2	54.4	16.61	61.4	26.6	74.7	35.6	30.8	7.21	34.4	21	49.9	8.1	53.9	15		49.9	86.4	57.8	20.4	41	49.8	4.54	52.1	8.71	13.8	2.8	15.2	18.4
18-015	68	female	150	72	1.73	ICM	ICM		poor	9	poor	13	fair	71	175	77	171	126	26.3	211.9	151.5	28.5	5.28	129	42.1	150	28.1	88	38	107	35.5	31.8	5.44	29	18.7		83	170	48.7	63.5	120	53	3.25	30.1	10.8	8.94	3.66	7.11	51.5
18-016	70	male	166	59	1.65	Cardiac amyloidosis	Secondary CM		so so	11	fair	17	good	64	123	69	155	87	43.9	149.6	85.5	42.8	9.92	82.1	72.9	119	61.5	39.7	47.3	63.3	74.7	51.6	7.77	47.8	16.3		67.5	116	58.3	45.8	62.6	73.2	8.79	47.2	18.6	8.53	1.39	9.23	15.1
18-017	38	male	163	113	2.26	LV dysfunction, obesity	Secondary CM		poor	8	poor	11	poor	48	114	79	201	143	29.4	232.2	174.8	24.7	5.82	179	22	190	11.6	136	6.82	140	4.89	23.9	5.44	26.6	20.4		53.2	206	25.9	38.6	155	24.8	0.81	24.3	3.33	6.58	0.76	6.2	12.3
18-018	42	male	176	60	1.71	LV dysfunction	others		poor	10	fair	14	fair	61	109	67	130	58	55.4	136.7	79.9	41.6	11.17	89.2	40.8	110	37.2	43.5	14.5	50.8	28.5	51.2	4.15	53.3	7.78		47.5	113	42	36.4	61.7	59	9.68	46.4	20.9	13	1.87	12.1	15.4
18-019	41	male	166	56	1.61	LV dysfunction	others		good	12	good	18	good	54	120	70	258	214	17.1	242.7	182.9	24.6	6.84	212	45.7	235	19.4	158	55.7	186	29.9	25.4	8.38	21.2	39.4		30.4	228	13.3	24.6	171	14.4	0.79	25	3.17	7.49	0.65	7.16	9.03
18-020	56	male	168	68	1.78	LV dysfunction	others		good	12	good	18	good	63	167	90	203	114	43.8	211.7	123.4	41.7	13.5	148	55.4	175	31.6	84.4	29.6	99.2	29.9	42.9	0.98	43.4	2.27		64.1	180	35.7	39	104	37.6	1.15	42.3	2.71	13	0.48	13.3	3.65
18-021	51	male	174	62	1.73	Cardiac Sarcoidosis susp	Secondary CM		so so	12	good	18	good	61	103	56	194	118	39.7	186.8	105.3	43.6	15.2	99.5	94.5	147	64.4	55.1	62.9	86.6	72.6	44.6	4.87	42.1	11.6		87.3	143	61	50.2	80.2	62.5	0.93	44.1	2.12	11.7	3.52	13.4	26.2
18-022	78	male	164	77	1.87	LV dysfunction, AR	VHD		poor	8	poor	12	poor	69	143	54	269	185	31.2	270.1	160.6	40.5	12.06	254	14.8	262	5.66	165	20	175	11.4	35.1	3.84	33.1	11.6		15.9	262	6.07	4.44	163	2.73	5.47	37.8	14.5	9.61	2.45	10.8	22.6
18-023	74	male	166	60	1.66	LV dysfunction, CRF on HD	Secondary CM		so so	9	poor	14	fair	71	138	73	139	109	19.4	179.8	128	28.8	6.82	169	29.8	154	19.3	117	7.99	113	7.07	30.7	11.3	25.1	44.9		11	174	6.33	11	122	8.99	1.87	29.7	6.29	9.54	2.72	8.18	33.3
18-024	48	female	156	67	1.7	CTEPH	PH		poor		poor		poor	92	120	85	63	38	39.7	62.2	40.4	35	4.55
18-025	57	male	167	58	1.64	Secondary CM susp	Secondary CM		good	11	fair	16	good	54	127	72	202	126	37.6	187.9	131	30.3	10.76	170	32.3	186	17.4	126	0.03	126	0.02	25.7	11.9	31.7	37.5		18.2	179	10.2	4.97	129	3.87	4.54	28	16.2	8.65	2.11	9.7	21.8
18-026	53	male	160	60.6	1.64	CLBBB, LV dysfunction	DCMP		so so	11	fair	16	good	72	140	79	357	298	16.5	353.6	277.9	21.4	7.29	217	140	287	49	179	119	238	50	17.5	0.95	17	5.6		137	285	48.1	99.2	228	43.4	3.93	19.4	20.2	6.15	1.14	6.72	17
18-027	17	male	165	67	1.75	Cardiac sarcoidosis susp	Secondary CM		so so	8	poor	13	fair	55	131	81	128	61	52.3	134.3	67.4	49.8	14.25	87	41	108	38.1	46	15	53.5	28	47.1	5.24	49.7	10.5		47.3	111	42.7	21.4	56.7	37.7	2.71	48.5	5.6	14.2	0.03	14.2	0.19
18-028	61	male	169	63.5	1.73	Tachycardia CM	Secondary CM		so so	10	fair	15	fair	70	102	65	273	223	18.3	256	195.2	23.8	7.11	165	108	219	49.2	130	92.6	177	52.4	21	2.71	19.7	13.8		90.8	211	43.1	64.8	163	39.8	2.72	22.4	12.2	7.09	0.02	7.1	0.23
18-029	51	female	152	74	1.77	HCM	HCM		poor	9	poor	13	fair	76	182	107	143	64	55.2	115	69.8	39.3	7.55	112	31.3	127	24.6	75.5	11.5	69.8	16.5	32.4	22.9	43.8	52.2		3.3	113	2.91	5.74	72.7	7.9	6.93	35.8	19.3	5.38	2.17	6.47	33.5
18-030	65	male	165	56	1.6	CPA survivor	CPA survivor		so so	12	good	18	good	87	120	68	99	58	42.4	86.9	56.4	35.1	8.53	96.2	2.79	97.6	2.86	55.2	2.81	56.6	4.97	42.6	0.21	42.5	0.49		9.31	91.6	10.2	1.21	55.8	2.17	7.54	38.9	19.4	12	3.48	10.3	33.9
18-031	68	female	150	54	1.5	Secondary CM	Secondary CM		so so	11	fair	17	good	58	104	72	135	88	34.8	151.6	96	36.7	14.2	105	29.9	120	24.9	66.8	21.2	77.4	27.4	36.5	1.64	35.6	4.61		46.5	128	36.2	29.2	81.4	35.9	0.22	36.6	0.6	14.3	0.13	14.3	0.93
18-032	54	female	168	56	1.62	CPA survivor	CPA survivor		so so	12	good	17	good	54	102	61	190	111	41.6	194.1	108.1	44.3	13.69
18-033	79	male	164	51	1.52	ICM	ICM		good	12	good	18	good	70	134	67	219	169	22.8	221.3	156.1	29.5	9.52
18-034	63	male	179	69.5	1.86	Tachycardia CM susp	Secondary CM		good	12	good	18	good	103	117	85	182	152	16.5	204	162.8	20.2	6.44	138	44.4	160	27.8	104	48	128	37.5	24.4	7.89	20.4	38.6		66.4	171	38.9	58.8	133	44	4.17	22.3	18.7	6.77	0.33	6.61	5.05
[truncated: 57 more columns]
